# Supplementary material for: Early metoprolol use in ICU patients with congestive heart failure is associated with increased 30-day mortality: a causal machine learning study
Source: Front Pharmacol. 2026 Feb 9;17:1771969. doi: 10.3389/fphar.2026.1771969 (PMC12926445; doi:10.3389/fphar.2026.1771969)
Supplement: Supplementary file 1 [file Table2.xlsx]

## Sheet: Sheet1
	30-day mortality				in-hospital mortality
	var	imp			var	imp
	apsiii	0.0814488			sofa	0.0068736
	admission_age	0.0764057			apsiii	0.00093019
	sofa	0.0756958			admission_age	-0.0015684
	wbc_first	0.063696			po2_first	-4.4099e-06
	bun_first	0.061197			mbp_first	0.0015628
	hemoglobin_first	0.0560993			wbc_first	-0.00084627
	weight	0.0539405			dbp_first	-0.0022509
	dbp_first	0.0489092			weight	-0.00067843
	sbp_first	0.0439295			hemoglobin_first	-0.0021777
	troponin_t_first	0.0432635			pco2_first	-0.00039233
