# Supplementary material for: Early metoprolol use in ICU patients with congestive heart failure is associated with increased 30-day mortality: a causal machine learning study
Source: Front Pharmacol. 2026 Feb 9;17:1771969. doi: 10.3389/fphar.2026.1771969 (PMC12926445; doi:10.3389/fphar.2026.1771969)
Supplement: Supplementary file 2 [file Table1.xlsx]

## Sheet: Sheet1
	In 24 hour Metoprolol Use				In 48 hour Metoprolol Use
	var	imp			var	imp
	apsiii	0.0814488			sofa	-0.0031113
	admission_age	0.0764057			admission_age	0.00041128
	sofa	0.0756958			apsiii	0.0010992
	wbc_first	0.063696			weight	7.2433e-05
	bun_first	0.061197			wbc_first	-0.0004771
	hemoglobin_first	0.0560993			ptt_first	-0.00037256
	weight	0.0539405			sbp_first	-0.00010533
	dbp_first	0.0489092			bun_first	0.00022196
	sbp_first	0.0439295			hemoglobin_first	-0.0011578
	troponin_t_first	0.0432635			fasting_blood_glucose_first	-1.0922e-06
